# Supplementary material for: Chronic inflammatory activity in women with normogonadotropic anovulation complicated by subclinical thyroid dysfunction: a prospective cohort study
Source: Front Endocrinol (Lausanne). 2026 Mar 9;17:1772362. doi: 10.3389/fendo.2026.1772362 (PMC13006319; doi:10.3389/fendo.2026.1772362)
Supplement: Supplementary file 1 [file Table1.xlsx]

## Sheet: Sheet1
HPOD	PCOS A	PCOS B	PCOS D	Age [years]	Weight [kg]	Height [cm]	BMI [kg/m2]	Ferriman-Gallwey Scale Score [n]	Average menstrual cycle length [days]	Pregnancies [n]	Deliveries [n]	Miscarriages [n]	Right ovary volume [ml]	Right ovary physiological lesion [0 - no, 1 - yes]	Left ovary volume [ml]	Left ovary physiological lesion [0 - no, 1 - yes]	Policystic ovarian morphology [0 - no, 1 - yes]	Anti-Müllerian Hormone (AMH) [pmol/L]	FSH [mIU/ml]	LH [mIU/ml]	Estradiol [pmol/l]	Prolactin [uIU/ml]	Testosterone [nmol/l]	SHBG [nmol/l]	FAI	DHEA-S [umol/l]	TSH [uIU/ml]	fT3 [pmol/l]	fT4 [pmol/l]	TPOAb [IU/ml]	TGAb [IU/ml]	Fasting glucose [mmol/l]	Glucose 120' OGTT [mmol/l]	Fasting insulin [uU/ml]	Insulin 120' OGTT [uU/ml]	HOMA-IR	Total cholesterol [mmol/l]	HDL cholesterol [mmol/l]	LDL cholesterol [mmol/l]	Triglycerides [mmol/l]	AST [U/l]	ALT [U/l]	Vitamin D [ng/ml]	CRP [mg/l]	IL-6 [pg/ml]	IL-10 [pg/ml]	TNF-alpha [pg/ml]	IL-1B [pg/ml]	Hyperandrogenism [0 - no, 1 - yes]
0	0	0	1	22	54	172	18.2531	2	32.5	0	0	0	12.1	0	5.65	0	1	35.1	6.98	4.21	85.9	110	1.02	69.8	1.46132	9.24	0.764	4.01	14.7	84.4	358	4.27	6.19	4.34	87.1	0.823636	5	1.76	3	0.62	18	11	38.2	< 0,60	3.59	1.72	13.15	1.35	0
0	1	0	0	20	88	172	29.7458	8	30	0	0	0	15.37	1	11.56	0	1	55.2	3.59	4.65	119	162	1.24	19.2	6.45833	7.01	1.59	5.94	15.4	26.8	51.2	5.06	6.91	25.2	135	5.6672	2.4	1.3	0.7	0.7	23	16	35.1	< 0,60	< 1,5	2.45	6.59	0.44	1
1	0	0	0	36	58	159	22.9421	4	55	0	0	0	12.19	1	8.8	0	0	18.6	4.43	29.6	951	387	1.67	44.5	3.75281	6.1	6.57	6.09	16.5	185	218	4.62	4.69	8.25	86.8	1.694	4.4	1.3	2.8	0.71	17	17	32.1	4.31	< 1,5	2.42	4.91	0.17	0
0	0	0	1	29	73	159	28.8754	6	47.5	0	0	0	12.83	0	6.66	0	1	41.1	5.31	7.04	229	275	0.99	23.2	4.26724	6.47	0.758	4.35	14.1	< 9,0	116	4.34	5.08	15.3	35.7	2.9512	5.6	2.06	3.1	1.05	27	22	23.8	2.79	< 1,5	1.11	5.28	0.54	0
0	0	0	1	25	84	164	31.2314	6	34	0	0	0	9.9	0	4.4	0	1	21.4	5.6	6.81	105	408	0.52	43	1.2093	3.1	3.97	5.99	16.5	< 9,0	14.9	5.15	6.69	18.7	143	4.28022	3.9	1.88	1.8	0.38	23	26	22.6	13.5	16.2	2.22	8.07	0.5	0
0	0	0	1	25	50	163.5	18.704	4	117.5	0	0	0	17.45	0	8.77	0	1	72.5	4.78	13.2	210	461	1.17	73.6	1.58967	3.99	3.95	6.14	17.9	< 9,0	12.7	4.7	5.73	3.93	42.9	0.820933	4.9	2.83	1.6	0.96	21	12	34.1	< 0,60	< 1,5	2.76	8.74	0.45	0
0	0	0	1	34	56	162	21.3382	5	38.5	0	0	0	14.06	0	12.32	1	1	58.3	2.11	5.83	501	495	0.94	35.8	2.6257	9	3.58	5.52	18.4	92.6	258	4.49	6.91	8.01	54.3	1.59844	3.6	1.12	1.9	1.13	17	12	10.2	2.09	< 1,5	3.59	10.28	0.42	0
0	0	1	0	22	58	176	18.7242	8	44	0	0	0	6.17	0	2.76	0	0	29.7	8.47	5.83	172	178	2.23	50.1	4.4511	8.79	0.373	4.09	21.6	150	247	4.06	7.26	4.45	165	0.802978	4.5	2.04	2.2	0.56	23	21	46.7	< 0,60	< 1,5	4.24	5.56	1.53	1
0	0	0	1	36	52	164	19.3337	7	38	0	0	0	8.17	1	11.78	0	1	40.6	3.35	5.73	168	477	0.59	17.7	3.33333	4.42	2.15	5.34	16.7	< 9,0	113	5.56	4.14	4.99	23.4	1.23308	4.5	2.13	2.1	0.45	16	9	45.5	< 0,60	< 1,5	5.77	5.27	0.78	0
0	0	1	0	20	55	158	22.0317	3	32.5	0	0	0	9.92	0	5.66	0	0	37.8	6.01	11	252	456	1.82	69.4	2.62248	9.26	3.53	5.71	19.5	< 9,0	14.8	4.77	4.84	8.43	40.1	1.78716	4.2	1.92	1.9	0.79	21	10	57.5	< 0,60	< 1,5	6.54	4.57	0.35	0
0	1	0	0	29	116	168	41.0998	9	619	0	0	0	3.06	0	4.45	0	1	78.9	4.01	17.1	190	367	1.61	13.8	11.6667	10.1	4.43	5.86	17.1	< 9,0	13.5	4.79	5.69	33.2	102	7.06791	4.1	1.28	1.8	2.18	19	15	16	5.27	1.7	2.97	6.84	0.38	1
0	0	0	1	18	57	175	18.61	4	146.5	0	0	0	14.71	0	6.64	0	1	81.8	5.82	23.6	246	346	1.27	58.8	2.15986	4.1	2.9	6.76	14.8	< 9,0	14.4	4.22	5.75	4.61	43.1	0.864631	3.6	2	1.3	0.5	29	16	29.1	< 0,60	< 1,5	3.21	5.39	0.37	0
0	0	0	1	28	48	160	18.75	4	211	0	0	0	10.4	0	7.4	0	0	47	3.4	2.21	67.9	183	1.22	96.7	1.26163	8.82	1.85	3.87	13.1	> 600,0	771	3.75	5.35	2.2	59.3	0.366667	5.4	2.27	2.7	0.85	30	32	46.6	< 0,60	< 1,5	8.11	6.77	0.49	0
0	0	1	0	27	95	169	33.2621	9	55	0	0	0	8.51	0	7.15	0	0	21.7	6.21	8.01	160	459	1.51	28.2	5.35461	8.3	3.8	5.93	18.5	< 9,0	14	5.19	7.24	10.4	83.1	2.39893	4	1.28	2.3	0.88	22	19	35.5	3.18	1.52	36.76	8.96	0.4	1
0	1	0	0	18	66	160	25.7812	4	21.5	0	0	0	11.98	0	13.57	1	1	31.1	6.72	26.7	245	211	2.04	25.6	7.96875	10.8	5.14	6.7	13.7	13	15.8	4.72	6.33	24.6	194	5.16053	5.1	1.59	3	0.96	26	20	22.3	4.19	2.21	7.9	12.53	0.51	0
0	1	0	0	23	54	166	19.5965	2	34	0	0	0	16.55	1	169.8	1	1	28.1	9.19	37	957	358	2.7	35.3	7.64873	6.07	3.47	5.53	16.9	< 9,0	14.3	4.62	6.66	8.2	73	1.68373	4.8	2.03	2.4	0.71	59	76	21.5	< 0,60	2.39	0.77	3.53	0.7	0
0	1	0	0	27	72	160	28.125	2	112	0	0	0	15.23	0	14.7	0	1	124	4.49	22.2	261	360	2.87	44.4	6.46396	9.44	3.47	5.6	16.4	< 9,0	14.5	4.6	4.39	17.1	76	3.496	4.9	1.43	2.8	1.34	63	85	18.8	4.03	4.04	18.82	6.98	1.3	0
1	0	0	0	19	67	180	20.679	5	37	0	0	0	10.45	1	6.87	0	0	18.4	4.04	7.28	448	252	1.04	53.5	1.94393	8.46	4.17	4.92	14	< 9,0	15	4.22	4.03	8.16	40.6	1.53045	3.8	1.61	1.9	0.56	19	11	21.6	0.96	< 1,5	1.48	7.43	0.1	0
0	1	0	0	25	63	168	22.3214	3	30	0	0	0	10.95	0	10.96	0	1	42.4	5.22	55.2	239	490	2.85	25	11.4	8.59	4.14	6.28	16.7	10.3	15.1	4.76	6.91	19.8	146	4.1888	3.6	1.94	1.4	0.62	18	17	18.7	< 0,60	< 1,5	0.72	5.45	0.47	0
0	0	1	0	19	95	173	31.7418	17	33	0	0	0	3.88	0	4.28	0	0	34.4	6.04	8.93	90	148	1.22	12	10.1667	7.5	2.53	6.27	18.2	10.3	17.6	4.78	3.71	33.6	177	7.13813	3.2	0.96	1.7	1.18	23	28	19.6	4.48	2.22	0.6	6.21	0.44	1
0	0	1	0	29	80	156	32.8731	10	62	0	0	0	11.3	1	4.28	0	0	37.7	4.12	16.9	856	465	1.37	34.1	4.0176	2.01	1.24	6.27	19.1	103	44.5	4.05	6.65	11.5	85	2.07	5.5	1.66	2.9	1.88	20	33	24.2	14	< 1,5	10.35	9.38	0.5	1
1	0	0	0	27	50	153	21.3593	3	19.5	0	0	0	8.8	1	8	0	0	30.3	4.98	11.1	539	314	1.35	69.8	1.9341	8.91	0.851	4.83	13.9	437	35.1	4.6	6.57	5.24	76.5	1.07129	6	2.48	3.2	0.56	21	13	44.4	1.54	< 1,5	2.9	6.94	0.44	0
0	1	0	0	20	110	163	41.4016	2	45	0	0	0	16.64	0	19.11	0	1	38.6	6.13	11.7	292	480	2.3	29.8	7.71812	7.45	3.56	5.44	13	< 9,0	61.1	5.41	5.62	30.8	119	7.40569	4.4	1.45	2.5	0.98	22	24	17.7	3.69	< 1,5	1.04	11.11	0.56	0
0	0	1	0	22	56	158	22.4323	1	47	0	0	0	18.62	1	13.47	1	0	43.6	5.57	14.7	297	420	2.36	47	5.02128	9.97	2.45	5.6	16.7	11.5	15.6	4.69	5.73	12.1	59.9	2.52218	3.5	1.12	1.9	0.9	20	15	18.1	< 0,60	< 1,5	8.91	5.11	0.76	0
0	1	0	0	35	50	164	18.5901	4	28	0	0	0	14.98	1	11.4	1	1	39.2	6.22	6.03	148	241	1.76	91.3	1.92771	7.5	2.41	4.83	16.2	< 9,0	247	4.48	6.04	6.18	42.3	1.23051	4.4	1.81	2.3	0.56	19	12	23.3	< 0,60	< 1,5	3.87	2.71	0.77	0
0	1	0	0	21	105	165	38.5675	3	37.5	0	0	0	15.27	0	10.22	0	1	74.7	5.18	7.06	245	263	3.36	19.1	17.5916	13	3.02	6.52	17.7	12.2	16.4	5.04	7.97	32.6	268	7.3024	4.2	1.42	2.3	0.99	27	44	29	2.66	4.86	4.57	3.56	0.41	0
0	1	0	0	30	63	164	23.4236	4	44	0	0	0	14.17	0	9.34	0	0	69.1	3.85	21.6	444	469	1.95	104	1.875	6.8	1.66	5.56	16.1	9.32	195	4.12	5.32	4.7	30.1	0.860622	4.3	1.45	2.6	0.56	15	11	23	0.61	< 1,5	0	4.5	0.7	0
0	0	0	1	28	65	170	22.4913	4	36	0	0	0	7.71	0	14.03	1	1	29.4	4.41	16.2	779	380	1.07	40	2.675	6.78	2.55	5.47	14.7	9.02	14.1	6.3	7.01	7	33.8	1.96	3.9	1.7	2	0.42	19	17	42.9	< 0,60	< 1,5	6.45	5.59	0.96	0
0	0	0	1	28	67	166	24.3141	5	42.5	0	0	0	12.65	1	10.66	0	1	52	6.89	20.9	334	219	1.09	53.3	2.04503	8.49	2.14	4.17	15.5	13.8	126	4.65	4.15	7.53	16.7	1.5562	5	1.77	2.9	0.7	22	14	43.1	3.53	< 1,5	1.67	5.52	0.38	0
0	0	1	0	25	80	165	29.3848	15	30	0	0	0	5.27	0	7.7	0	0	24.1	2.34	3.44	512	433	1.67	38.4	4.34896	11.4	2.15	5.8	14.3	45.1	23.3	4.98	7	8.5	57.3	1.88133	4.5	1.87	2.3	0.68	27	18	23.1	6.14	< 1,5	0.55	3.33	1.8	1
0	1	0	0	37	87	164	32.3468	23	98	0	0	0	15.8	0	14.46	0	1	89.1	6.65	20.7	370	73	3.17	47.2	6.7161	8.06	1.6	4.79	12.2	54.3	40.1	5.35	5.55	20.4	57.3	4.85067	5.3	1.51	3.3	1.01	31	30	28.2	1.76	< 1,5	7.3	11.4	0.93	1
1	0	0	0	35	66	164	24.539	5	45	2	2	0	5.27	0	6.87	0	0	18.6	8.17	8.77	64.5	143	0.72	33.2	2.16867	4.38	5.69	4.93	12.3	85.1	261	4.55	5.25	3.74	32.1	0.756311	4.4	1.34	2.8	0.6	19	18	34.3	2.84	< 1,5	2.07	3.69	0.57	0
0	0	0	1	27	57	155	23.7253	3	36.5	0	0	0	15.57	0	12.41	0	1	40.9	6.24	16.6	229	307	1.31	64.2	2.0405	4.89	3.77	4.68	13.7	< 9,0	341	4.73	4.17	5.19	33.5	1.09105	4.4	1.8	2.3	0.67	21	15	26.8	< 0,60	< 1,5	1.84	3.7	0.54	0
0	1	0	0	23	58	160	22.6562	8	159.5	0	0	0	10.82	0	13.35	0	1	92.9	9.18	29.2	306	238	2.03	77.1	2.63294	4.28	3.99	5.34	13.8	< 9,0	11.5	5.53	3.74	7.07	24.3	1.73765	4.8	1.33	3.2	0.51	30	19	20.4	1.3	< 1,5	5.71	5.35	0.75	1
0	1	0	0	19	100	169	35.0128	14	48.5	0	0	0	16.05	0	14.6	0	1	41.4	6.13	15.3	246	265	2.72	34	8	9.9	3.48	6.77	15	12.6	290	4.33	6.96	9.82	71.1	1.8898	4.7	1.31	3	0.98	39	53	24.6	7.41	1.64	2.86	8.88	0.46	1
0	1	0	0	33	46.5	163	17.5016	12	55	0	0	0	10.28	0	5.62	0	1	51	7.17	30.5	590	431	2.16	51.8	4.16988	7.04	1.28	5.23	14	82.4	37.6	6.7	4.69	3.91	37.2	1.16431	4.3	1.4	2.3	1.17	27	16	17.5	< 0,60	< 1,5	3.3	10.5	0.66	1
0	1	0	0	20	47	162	17.92	2	106.5	0	0	0	82.05	1	6.57	0	1	49.7	3.82	14.3	671	323	2.46	54.6	4.50549	12.5	1.75	6.65	15.6	41.6	131	4.88	5.15	3.88	36.5	0.841529	4.2	2.03	1.6	1.07	19	13	24.7	< 0,60	< 1,5	3.16	3.86	0.18	0
0	1	0	0	24	54	163	20.3244	10	40	0	0	0	18.9	0	14.49	0	1	90.5	6.6	23.5	334	456	2.57	51	5.03922	8.77	3.53	5.5	17.1	20.5	222	5.15	4.12	6.03	34.2	1.3802	4.9	1.78	2.6	1.2	20	14	17.6	0.67	< 1,5	4.85	7.15	0.6	1
0	1	0	0	30	87	171	29.7527	11	29.5	0	0	0	10.68	1	10.89	0	1	31.2	7.41	9.74	261	264	1.74	39.6	4.39394	7.31	1.69	5.97	16.8	< 9,0	115	4.82	4.22	6.89	15.8	1.47599	5.5	1.46	3.4	1.3	28	25	28.8	1.66	< 1,5	4.92	5.94	0.45	1
1	0	0	0	28	57	162	21.7193	6	33.5	1	1	0	13.63	1	4.81	0	0	24.5	2.22	6.41	521	443	1.17	63.1	1.8542	10.1	2.42	4.56	16	< 9,0	323	4.68	6.1	6.26	46.2	1.30208	3.4	1.5	1.6	0.63	19	15	29.9	< 0,60	< 1,5	7.39	4.47	0.67	0
0	1	0	0	18	96	164	35.693	0	126	0	0	0	12.17	0	8.95	0	1	24.3	7.86	14	188	445	1.46	27.4	5.32847	5.99	2.83	6.44	14.4	< 9,0	16.2	4.45	6.99	16.2	84.1	3.204	4.6	1.2	3	0.89	24	32	15.1	2.97	< 1,5	5.45	11.22	0.51	0
0	1	0	0	23	107	175	34.9388	8	196.5	0	0	0	11.2	0	23.36	0	1	59.5	5.58	5.27	192	459	1.05	28.5	3.68421	10.3	4.14	4.63	15.8	14.3	165	4.94	5.71	19.9	106	4.36916	5.6	1.2	3.9	0.96	18	15	22.4	2.92	< 1,5	1.88	8.92	0.17	1
0	0	0	1	22	56	168	19.8413	2	37	0	0	0	6.31	1	6.31	0	1	35.2	2.5	1.82	632	254	1.17	61.7	1.89627	8.36	3.47	5.58	14.7	19.7	113	4.81	7.38	10.4	31.7	2.22329	3.6	1.5	1.8	0.65	25	16	28.3	0.74	< 1,5	2.24	2.42	0.38	0
0	1	0	0	26	64	168	22.6757	4	36	0	0	0	11.76	0	58.65	1	1	62.1	2.18	8.3	1219	399	2.37	70.5	3.3617	10.3	2.78	5.08	17.1	58.6	21.1	4.44	4.68	5.18	62.9	1.02219	4.1	1.64	2.2	0.49	25	15	39.7	< 0,60	< 1,5	2.03	4.33	0.24	0
0	0	0	1	24	89	163	33.4977	0	32.5	0	0	0	9.48	1	15.61	0	1	18.2	6.02	8.47	73.8	401	1	40.1	2.49377	7.52	5.59	5.54	12.2	16.2	17.7	4.63	4.98	15.9	44	3.27187	4.1	1.48	2.2	0.91	29	32	29.1	5.19	2.02	4.82	14.29	0.22	0
0	1	0	0	26	68	173	22.7204	14	22	0	0	0	12.13	0	12.46	0	1	41.2	6.86	6.71	212	233	2.24	99.4	2.25352	8.54	0.93	5.25	18.9	41	270	4.86	4.29	7.45	20.3	1.6092	5.2	2.22	2.7	0.54	18	15	34	< 0,60	< 1,5	3.16	5.49	0.18	1
0	1	0	0	28	60	166	21.7738	6	55	0	0	0	7.22	0	7.61	0	1	89.7	4.88	9.09	199	426	2.02	79.2	2.55051	13	1.77	4.09	14.9	349	212	5.2	6.17	6.06	47.2	1.40053	5.8	2.14	3.2	0.89	17	14	32.5	< 0,60	< 1,5	0	5.45	0.21	0
0	0	1	0	24	58	173	19.3792	2	45	0	0	0	18.62	1	22.61	1	0	31.1	5.31	15.6	426	225	1.95	66.2	2.94562	11.9	4.98	5.55	17.7	9.02	284	4.8	4.95	9.12	58.7	1.9456	3.6	1.47	1.8	0.62	24	19	30.9	< 0,60	< 1,5	2.95	3.86	0.63	0
0	1	0	0	23	59	164	21.9363	6	37	0	0	0	16.35	0	11.85	0	1	138	6.91	24.5	323	395	2.48	49.3	5.03043	11.7	2.96	5.35	17.1	47.7	14.5	5.27	4.8	2.52	26.6	0.59024	4.2	2	1.9	0.54	31	28	23	< 0,60	< 1,5	2.31	25.8	0.19	0
0	1	0	0	20	56	160	21.875	19	62.5	0	0	0	11.16	0	14.54	0	1	56.9	4.21	14.8	137	301	1.33	57.4	2.31707	5.94	1.8	4.8	17.4	51	230	5.72	3.78	9.69	34.1	2.46341	5	2.4	2.3	0.75	23	21	20.9	1.08	< 1,5	1.96	10.28	0.35	1
1	0	0	0	21	60	159	23.7332	5	37	0	0	0	6.24	0	5.27	1	0	23.8	4.94	4.02	252	157	0.82	61.2	1.33987	5.91	1.81	4.62	12.3	158	295	5.21	6.1	8.86	47.4	2.05158	5.3	1.48	3.3	1.13	20	14	20.4	0.61	< 1,5	0.6	5.83	0.18	0
1	0	0	0	31	61	173	20.3816	6	26.5	0	0	0	9.58	1	5.76	0	0	6,71o	5.88	10	692	182	1	56.4	1.77305	5.46	1.2	3.79	16.7	42.7	18.8	4.67	4.3	4.83	18.1	1.00249	4.7	2.56	1.9	0.45	14	12	28	< 0,60	3.3	5.5	3.26	0.56	0
0	0	1	0	31	67	164	24.9108	7	59	1	0	1	6.55	0	6.33	0	0	32.3	5.45	7.17	165	344	1.78	23.5	7.57447	10.6	2.97	6.08	14.6	18.4	581	5.08	5.77	18	72.9	4.064	4.8	1.63	2.8	0.76	22	20	32.7	1.13	< 1,5	1.91	5.76	0.28	0
0	1	0	0	24	48	158	19.2277	0	59	0	0	0	12.44	0	11.09	0	1	59.9	5.57	21	402	349	1.73	113	1.53097	4.11	5.22	4.61	12.7	> 600,0	129	4.61	5.6	5.22	30.7	1.06952	5.2	2.39	2.5	0.54	29	23	30.1	< 0,60	< 1,5	3.4	11	1.01	0
0	0	0	1	28	84	169	29.4107	2	34	0	0	0	8.72	0	7.74	1	1	29.2	7.22	6.79	140	341	0.47	28.3	1.66078	5.2	2.42	5.41	17.9	38.6	19.2	5.19	7.08	6.42	55.9	1.48088	4.1	1.32	2.5	0.77	20	14	28.1	1	< 1,5	2.19	5.59	0.51	0
0	1	0	0	21	82	166	29.7576	1	31.5	0	0	0	10.93	0	5.01	0	1	44.9	8.09	16.6	249	489	2.14	51.1	4.18787	11.7	1.68	5.47	16.5	227	235	4.45	6.53	20.1	142	3.97533	3.9	1.58	2	0.86	33	36	43.7	4.27	6.83	18.91	7.64	0.37	0
0	0	0	1	27	56	167	20.0796	3	38	0	0	0	9.9	0	19.71	1	1	62.9	8.34	21.1	247	241	1.17	87.8	1.33257	2.82	2.15	5.27	16.1	< 9,0	124	4.65	3.96	5.65	17.9	1.16767	4.6	1.92	2.4	0.59	17	13	25.1	< 0,60	< 1,5	7.7	6.49	0.35	0
0	0	0	1	27	56	162	21.3382	6	75	0	0	0	12.75	0	14.12	0	1	30.8	7.95	16.9	257	373	0.98	89.1	1.09989	6.32	5.39	4.71	14.6	11.6	151	5.32	4.37	7.97	40.1	1.88446	3.8	1.57	1.7	1.15	18	13	20.4	2.24	3.66	5.73	3.83	0.23	0
0	1	0	0	18	59	175	19.2653	16	28	0	0	0	9.06	0	5.42	0	1	27.3	7.05	8.16	85.8	386	0.52	42.7	1.2178	6.03	5.02	5.79	16.7	< 9,0	63.1	4.77	3.38	14.8	32.2	3.1376	4.5	1.86	2.5	0.48	22	14	29.9	< 0,60	< 1,5	3.09	0	0.62	1
0	1	0	0	24	50	164	18.5901	0	112	0	0	0	13.3	0	10.65	0	1	164	5.84	18.6	264	316	4.05	196	2.06633	2.82	1.39	5.04	17	10.8	15.7	4.37	3.81	7.62	41.1	1.47997	5.2	2.18	2.7	0.57	20	20	23.4	0.65	< 1,5	1.19	3.43	0.18	0
0	1	0	0	18	46	158	18.4265	11	266	0	0	0	12.6	0	6.05	0	1	164	6.33	27.1	234	361	4.1	45.4	9.03084	14.5	1.28	4.3	15	14.3	16.8	4.49	7.89	1.96	85.4	0.391129	5	2.1	2.7	0.58	25	14	64.6	< 0,60	< 1,5	16.22	8.56	0.22	1
0	1	0	0	28	112	165	41.1387	8	31.5	0	0	0	11.19	0	24.87	0	1	54.6	4.46	11	141	342	2.7	10.2	26.4706	12.7	1.8	5.77	15.5	11.3	14.8	4.81	6.08	36.5	141	7.80289	6.1	1.33	3.7	2.29	26	32	27.9	7.09	4.54	4.31	11.33	0.54	1
0	0	1	0	27	83	165	30.4867	18	39	0	0	0	22.34	1	24.6	1	0	16.9	4.42	6.55	463	316	2.92	86.1	3.39141	14.3	1.59	4.56	12.9	< 9,0	15.6	4.63	6.41	8.81	52.2	1.8129	4.7	1.63	2.7	0.95	21	18	29	1.65	2.45	4.38	4.06	0.53	1
1	0	0	0	20	60	170	20.7612	6	31.5	0	0	0	3.98	0	3.87	0	0	13.5	5.53	5.83	94.5	135	1.05	52.2	2.01149	5.73	0.742	3.75	17.1	< 9,0	14.7	4.26	3.67	8.35	29.2	1.58093	4.6	1.76	2.6	0.4	22	20	28.6	< 0,60	< 1,5	174.58	2.61	0.19	0
1	0	0	0	29	65	163	24.4646	3	47.5	0	0	0	9.72	1	5.59	0	0	11.2	4.31	8.38	565	160	1.03	50.8	2.02756	6.39	1.73	3.47	13.6	11.3	15	5.14	4.8	6.28	22.6	1.43463	5.4	1.99	3.2	0.42	27	24	76.4	< 0,60	< 1,5	11.34	3.1	0.27	0
0	0	0	1	21	54	167	19.3625	2	59	0	0	0	9.09	0	8.25	1	1	19.8	4.96	8.38	361	204	1.61	62	2.59677	6.52	2.55	5.05	14.2	9.72	14.1	4.92	4.38	5.69	36.7	1.24421	5.5	2.64	2.5	0.64	55	77	31.9	< 0,60	< 1,5	152.13	2.58	0.11	0
0	0	1	0	18	90	160	35.1562	3	105	0	0	0	2.45	0	4.86	0	0	36.8	5.67	14.9	155	294	1.81	16.8	10.7738	7.22	1.88	5.1	14.8	9.12	13.9	5.03	6.08	21.2	92.6	4.73938	4	1.53	2.1	0.84	25	45	14.7	2.12	3.97	16.2	4.37	0.11	0
1	0	0	0	26	51	160	19.9219	5	134.5	0	0	0	9.86	0	5.19	0	0	16.6	6.09	2.88	100	106	1.49	45	3.31111	6.22	0.966	3.27	12.5	< 9,0	13.3	4.68	6.13	3.28	44.8	0.68224	4.6	1.88	2.4	0.66	20	16	46.7	0.77	< 1,5	80.93	0	0.13	0
0	0	1	0	31	92	157	37.324	12	24.5	0	0	0	6.56	0	8.37	1	0	50.8	5.01	11.5	194	396	1.47	22.6	6.50442	8.03	3.41	4.99	15.9	10.6	174	5.03	5.73	13.5	71.7	3.018	5	1.22	3.4	0.97	19	28	19	5.46	< 1,5	10.74	7.61	0.32	1
0	1	0	0	18	50	160	19.5312	4	33.5	0	0	0	12.86	1	7.71	0	1	53.5	1.77	2.86	644	489	1.79	134	1.33582	9.06	3.02	6.39	17.3	13.3	17.1	4.83	6.61	6.44	51.9	1.38245	3.4	1.51	1.6	0.64	17	11	26.4	< 0,60	1.68	1.14	7.79	0.45	0
0	0	0	1	21	78	175	25.4694	3	63	0	0	0	17.44	0	19.1	0	1	25.8	2.46	2.41	504	245	1.02	86.3	1.18192	9.09	2.59	4.97	12.6	16.3	176	4.72	4.52	10.1	51.9	2.11876	4.7	1.69	2.5	1.11	23	15	27.6	< 0,60	1.94	2.88	1.68	0.59	0
0	1	0	0	27	46.5	163	17.5016	17	91	0	0	0	13.45	0	25.74	1	1	29.1	3.21	5.81	591	243	2.4	95.5	2.51309	16.6	6.02	3.14	14.34	17.19	85.4	4.7	5.17	3.13	13.8	0.653822	5.7	1.49	3.7	1.1	18	18	25.4	< 0,60	< 1,5	11.96	8.35	0.84	1
0	0	0	1	36	115	167	41.2349	1	55.5	0	0	0	20.85	0	10.11	1	1	26.6	2.41	5.38	514	333	1.11	22.9	4.84716	5.53	4.87	5.34	12.6	< 9,0	18.8	4.75	6.21	23.9	55.6	5.04556	6.1	1.42	3.6	2.29	18	17	24.8	1.99	2.57	8.11	10.06	1.25	0
0	1	0	0	21	84	163	31.6158	3	33	0	0	0	4.71	0	4.1	0	1	49.3	6.42	10.4	246	175	1.35	20	6.75	5.39	3.84	5.33	18.9	< 9,0	19	6.9	8.07	15.2	167	4.66133	4.2	0.91	2.4	1.75	36	45	26.3	25.7	3.58	2.07	16.41	1.71	0
0	1	0	0	22	70	163	26.3465	6	40.5	0	0	0	17.1	0	8.31	0	1	52.1	5.87	13	333	428	2.82	17	16.5882	14.3	3.69	5.99	16.3	< 9,0	38.3	4.81	5.37	16.2	58.5	3.4632	4	1.59	2.1	0.57	15	19	30.3	1.63	< 1,5	3.28	6.42	0.34	0
1	0	0	0	19	65	158	26.0375	0	37	0	0	0	25	1	5.85	0	0	34.5	2.8	3.8	83.1	287	0.96	27.6	3.47826	9.9	0.653	5.88	21.2	< 9,0	134	4.69	5.94	15.2	148	3.16836	4.5	0.99	2.6	2.04	40	71	22.9	< 0,60	4.42	20.58	8.39	0.32	0
0	1	0	0	21	69	161	26.6193	5	70.5	0	0	0	14.5	1	9.32	0	1	54.9	4.16	6.81	365	315	2.14	37	5.78378	9.96	2.34	6.51	18.2	41.4	16	5.09	5.59	11	32.7	2.48844	3.8	1.15	2.4	0.48	14	9	18.9	2.05	4.81	1.81	9.21	0.63	0
0	0	0	1	27	70	172	23.6614	3	52.5	0	0	0	12.09	0	9.07	0	1	51.1	6.06	8.49	153	431	1.21	51.3	2.35867	8.53	6.5	4.07	12.1	184	83.9	4.93	6.87	12.6	63.6	2.7608	6	1.68	4	0.82	22	20	26	< 0,60	1.74	6.19	9.53	0.16	0
0	1	0	0	27	62	173	20.7157	6	45	0	0	0	14.4	0	9.8	0	1	66.3	7.22	10.6	173	228	1.88	59.2	3.17568	7.26	0.91	6.11	17.9	< 9,0	13.1	4.49	5.08	9.57	35.8	1.90975	4.4	1.87	2.2	0.78	23	16	50.3	< 1,00	1.98	0.5	5.22	0.14	0
0	0	1	0	18	53	158	21.2306	4	180	0	0	0	2.2	0	2.1	0	0	35.7	9.74	12.8	196	419	1.9	73.4	2.58856	9.39	2.53	6.8	15.8	< 9,0	13.8	4.67	7.56	10.1	105	2.1	4.2	1.94	1.9	0.87	20	14	33.6	< 1,00	2.11	0.68	6.98	0.18	0
0	1	0	0	26	58	160	22.6562	6	40	0	0	0	8.57	0	11.41	1	1	21.9	5.27	11.9	309	438	1.79	53.1	3.371	9.36	0.85	5.47	16.4	< 9,0	15.7	5.51	5.2	11.4	33.3	2.79	4.6	2.04	2.3	0.66	16	15	49.4	< 1,00	2.4	1.14	4.2	0.14	0
1	0	0	0	36	57	170	19.7232	2	36	0	0	0	5.6	0	5.57	0	0	21.4	6.63	10.2	592	496	1.36	85.7	1.58693	5.7	1.71	5.38	18.4	< 9,0	14.2	5.33	7.32	8.96	36.4	2.12	4.8	2.62	1.9	0.58	20	14	25.9	< 1,00	1.75	0.7	3.34	0.06	0
1	0	0	0	42	69	164	25.6544	0	45	2	2	0	25	1	14.83	1	0	11.9	5.87	3.21	157	274	0.36	30.7	1.17264	4.77	2.49	4.68	15.9	89	150	5.55	11.22	16	102	3.94	4.4	1.52	2.6	0.74	16	9	22.5	1.26	2.38	0.3	3.57	0.11	0
0	0	0	1	30	73	164	27.1416	7	45	0	0	0	10.59	0	10.87	0	1	44.8	2.81	9.49	294	438	0.96	49.4	1.94332	6.86	1.03	4.82	19.3	< 9,0	15.7	4.64	5.71	8.91	65.2	1.84	5.8	1.95	3.3	1.15	22	26	31.5	< 1,00	2.87	0.7	3.47	0.02	0
0	1	0	0	37	93	170	32.1799	24	36	0	0	0	8.74	0	8.41	0	1	28.1	6.3	6.53	143	256	2.54	26.4	9.62121	9.79	2.62	6.16	15.6	< 9,0	14.3	6.89	7.79	21.8	64.4	6.68	4.3	1.03	2.6	1.3	27	37	15.1	4.96	3.11	0.87	4.82	0.03	1
0	1	0	0	29	118	169	41.3151	32	105	0	0	0	6.27	0	6.31	0	1	44.7	5.75	12	251	468	2.4	31.3	7.66773	9.22	1.74	5.4	16.2	< 9,0	48.2	5.07	6.65	10.5	58.1	2.37	4.8	1.66	2.8	0.65	19	14	22.5	20	4.59	1.13	7.8	0.12	1
1	0	0	0	35	64	165	23.5078	3	180	0	0	0	9.18	1	4.72	0	0	11.4	2.66	4.9	591	251	1.6	74.3	2.15343	6.85	1.4	6.04	12.8	42.3	28	4.51	5.74	6.81	75.3	1.37	4.5	2.11	2	0.87	15	10	20.6	3.08	<1,5	0.5	6.25	0.06	0
0	1	0	0	21	68	168	24.093	4	90	0	0	0	11.34	0	13.45	0	1	34.3	5.22	15.8	242	449	2.61	80.5	3.24224	6.46	4.66	6.43	13.7	< 9,0	12.4	4.26	3.95	5.12	36.6	0.97	4.4	1.58	2.2	1.32	17	11	52.6	1.34	1.78	0.86	5.66	0.02	0
0	1	0	0	38	116	168	41.0998	8	60	0	0	0	22.25	1	12.77	0	1	27.14	6.27	13.6	686	405	1.4	28.1	4.98221	4.53	1.89	5.62	12.3	33.7	36.6	5.55	9.01	31.6	229	7.79	3.7	1.23	1.4	2.16	20	25	32.6	1.13	4.31	0.46	4.45	0.13	1
0	1	0	0	22	46	159	18.1955	9	65	0	0	0	23.09	0	16.54	0	1	48.57	5.46	18.7	298	409	2.8	123	2.27642	6.98	1.04	6.48	19.3	9.84	14.5	3.78	4.64	3.85	25.4	0.65	4.3	1.79	2.4	0.38	25	15	16.1	1	3.8	0.63	3.68	0.03	1
0	0	0	1	24	58	171	19.8352	3	42	0	0	0	9.27	0	6.34	0	1	27.1	8.69	6.74	191	353	1.46	86.2	1.69374	8.25	3.54	6.7	17.2	< 9,0	13.8	4.48	5.82	4.65	42.6	0.93	4.9	2.41	2.1	0.75	20	18	32.5	< 1,00	1.89	0.6	5.16	0.12	0
0	0	1	0	22	92	160	35.9375	8	76	0	0	0	6	0	5	0	0	28.57	7.9	16.6	256	206	1.84	31.8	5.78616	7.12	1.44	5.78	14.3	< 9,0	14.5	4.96	6.09	23.1	118	5.09	4.3	1.56	2.5	0.55	24	19	10.1	7.35	4.31	0.52	5.1	0.07	1
0	1	0	0	19	70	172	23.6614	7	75	0	0	0	14.48	0	11.2	0	1	98.3	8.98	18.3	302	465	2.35	45.9	5.11983	7.25	2.1	5.81	16.9	< 9,0	13.7	4.43	5.69	3.15	48.3	0.62	5.7	2.03	3.3	0.65	22	14	22.7	< 1,00	1.7	0.44	4.79	0.03	0
1	0	0	0	25	60	163	22.5827	2	37	0	0	0	29.39	1	4.1	1	0	10.2	4.31	5.14	1443	414	1.4	124	1.12903	6.19	3.32	6.01	14.2	18.7	16.4	4.7	5.86	5.48	43.5	1.14	4.5	3	1.2	0.72	23	14	17.7	< 0,60	5.06	1.27	4.97	0.23	0
0	1	0	0	31	68	155	28.3039	2	30	0	0	0	18.98	1	11.23	0	1	34.7	7.67	6.65	158	455	1.62	23	7.04348	6.83	1.52	4.73	18.2	72.1	113	5.05	6.61	5.19	46	1.16	3.8	1.25	2.2	0.75	18	9	26.1	5.15	1.82	1.19	4.48	0.45	0
0	1	0	0	33	52	160	20.3125	2	30	0	0	0	10.86	0	11.42	0	1	27.85	10.1	14.4	272	194	2.41	108	2.23148	4.79	1.25	5.55	15.3	< 9,0	15	4.92	5.15	5.94	23.8	1.3	4.6	2.57	1.8	0.39	18	10	47.8	< 0,60	1.68	0.48	3.95	0.06	0
0	1	0	0	24	68	165	24.977	6	90	0	0	0	10.69	0	13.27	0	1	36.42	8.19	31.9	211	326	3.45	45.8	7.53275	5.99	3.61	5.58	15.7	< 9,0	14.6	4.85	6.09	8.39	38.4	1.81	6.6	2.23	4	0.73	27	29	40.2	6.77	2.35	0.51	5.19	0.1	0
0	1	0	0	26	75	170	25.9516	9	60	0	0	0	15.57	1	8.31	0	1	49.2	2.19	3.99	582	396	2.43	28.3	8.58657	14.9	3.12	6.56	16.6	< 9,0	15.6	4.07	2.96	11.2	35.3	2.03	4.1	1.07	2.3	1.53	30	58	15.6	1.62	2.51	1.4	4.85	0.11	1
0	1	0	0	25	56	172	18.9292	3	40	0	0	0	27.37	0	15.32	0	1	75.3	3.93	5.98	78.9	247	1.79	61	2.93443	4.33	1.52	4.57	15.5	< 9,0	15.7	4.17	4.07	5.76	26.9	1.07	2.9	1.49	1.1	0.8	22	19	33.8	1.37	<1,5	0.47	3.95	0.03	0
0	0	0	1	21	53	164	19.7055	1	36	0	0	0	11.17	0	6	0	1	21.4	4.21	7.29	429	305	1.58	63.3	2.49605	9.3	1.41	5.8	17.6	< 9,0	14.5	4.94	5.46	6.97	86.2	1.53	4	1.54	2.1	0.7	18	6	21.4	< 0,60	<1,5	0.47	4.38	0.07	0
1	0	0	0	22	68	167	24.3824	1	84	0	0	0	5	0	5	0	0	22.6	6.7	3.63	81	103	1.03	35.8	2.87709	7.27	1.93	4.24	12.8	< 9,0	19.2	5.01	5.28	5.64	37.2	1.26	5.6	1.99	3.3	0.63	22	25	36.9	< 0,60	<1,5	0.67	5.84	0.36	0
0	1	0	0	23	65	154	27.4077	3	106	0	0	0	10.3	0	12.39	0	1	32.7	7.98	15	154	259	1.36	19	7.15789	6.46	2.27	5.35	18.7	< 9,0	14.8	4.25	3.97	21	191	3.97	4.5	1.14	3	0.8	27	24	30.2	3.69	3.03	0.58	3.74	0.04	0
0	1	0	0	44	55	153	23.4952	8	60	1	1	0	6.53	0	37.34	1	1	30.5	2.67	10.9	1336	185	2.01	66.2	3.03625	9.31	3.83	6.42	16.6	17.1	266	4.77	8.34	7.58	93.5	1.61	6.1	1.32	3.9	1.91	19	17	34.5	6.2	2.74	1.07	7	0.09	1
0	0	1	0	27	70	168	24.8016	8	27	3	3	0	4.95	0	8.8	1	0	11.3	6.54	9.06	592	242	1.92	85.1	2.25617	8.53	1.21	5.83	17.8	< 9,0	15.4	5	4.2	19.5	30.1	4.33	3.9	1.08	2.4	0.82	19	26	28.1	8.8	2.99	0.39	5.25	0.08	1
0	0	1	0	24	60	156	24.6548	7	38	0	0	0	16.82	1	3.91	0	0	32.8	6.59	16.9	341	286	2.09	46	4.54348	7.4	1.74	5.9	18	11.2	13.9	4.75	4.94	8.69	26.3	1.83	4.3	1.62	2.4	0.62	20	19	30.1	1.84	2.13	0.85	3.31	0.06	0
0	0	1	0	39	58	171	19.8352	1	32	0	0	0	6.26	0	8.27	1	0	24.6	7.89	6.75	397	185	1.73	91.8	1.88453	5.93	1.02	5.85	17.5	34.1	25.9	5.02	5.76	5.33	22.3	1.19	6	2.31	3.4	0.81	26	20	37.8	< 0,60	1.63	0.63	6.31	0.1	0
0	1	0	0	21	55	165	20.202	11	75	0	0	0	12.69	0	10.6	0	1	60.5	5.75	25.2	154	155	2.02	45.4	4.44934	10.3	2.5	6.77	21	< 9,0	14.7	4.78	3.81	8.08	35.6	1.72	4.1	2.32	1.6	0.33	24	17	16.6	< 0,60	1.65	2.6	7.07	0.05	1
0	1	0	0	28	65	166	23.5883	8	33	0	0	0	7.85	0	13.08	1	1	25.71	5.65	11.5	370	337	1.96	118	1.66102	5.51	2.73	5.55	15.2	< 9,0	13.3	4.94	4	8.05	10.3	1.77	4.6	2.28	2.1	0.42	30	61	47.2	< 0,60	< 1,5	1.25	5.03	0.11	1
0	0	1	0	30	73	167	26.1752	3	25	0	0	0	11.44	1	6.05	0	0	28.57	5.8	4.54	141	326	2.23	116	1.92241	10.1	1.88	5.32	14.3	14.7	44.5	5.22	6.51	6.4	49.9	1.48	5.5	1.77	3.4	0.8	19	17	27.1	0.61	1.71	0.29	3.47	0.12	0
0	1	0	0	29	60	170	20.7612	4	41	0	0	0	25.1	0	15.87	1	1	38.57	3.06	6.3	426	442	2.83	97.5	2.90256	10.4	1.85	6.1	15	< 9,0	14.8	4.28	6.47	4.34	31.8	0.83	5.1	2.18	2.5	0.96	22	12	39.8	0.63	2.68	1.01	4.66	0.03	0
0	0	0	1	26	51	164	18.9619	4	38	0	0	0	11.16	0	8.77	0	1	27.5	2.65	2.77	426	248	1.49	82.8	1.79952	6.1	1.24	5.31	13.3	< 9,0	15.8	4	5.54	6.8	38.7	1.21	3.8	1.63	2	0.47	19	12	16.8	< 0,60	<1,5	0.84	4.72	0.03	0
0	1	0	0	27	80	164	29.7442	7	78	0	0	0	13.25	0	11.65	0	1	52.3	7.17	10.3	164	261	1.54	17	9.05882	8.45	1.44	5.98	13.5	12.5	15.2	4.5	4.22	11.3	69.7	2.26	4.6	1.61	2.5	1.11	25	32	25	3.24	2.03	0.77	4.88	0.21	0
0	1	0	0	18	62	174	20.4783	1	170	0	0	0	20.64	1	17.65	0	1	37.1	5.41	17.4	190	227	1.39	27.6	5.03623	8.37	3.49	5.17	16.5	< 9,0	14.9	4.35	4.43	5.71	97.2	1.1	3.6	1.51	1.7	0.7	22	14	20.1	4.1	2.45	0.57	4.66	0.06	0
0	0	0	1	30	88	160	34.375	7	40	0	0	0	13.62	0	11.61	0	1	47.4	5.86	12.9	184	118	1.41	29.7	4.74747	5.21	2.5	6.08	14.9	< 9,0	15.2	5.51	5.31	23.7	128	5.8	4.8	1.29	2.7	1.84	19	17	16.4	5.42	3.7	0.93	6.19	0.12	0
0	1	0	0	20	60	174	19.8177	1	150	0	0	0	10.36	0	6.18	0	1	143	6.5	17.4	205	489	3.06	55.1	5.55354	11.8	3.09	6.41	18.4	< 9,0	14	4.92	7.06	6.97	66.7	1.52	4.9	2.27	2.5	0.34	20	14	21.8	< 0,60	<1,5	0.3	4.26	0.09	0
0	0	1	0	34	53	164	19.7055	4	45	2	2	0	9.14	0	8.78	0	0	32.4	7.53	12.2	325	101	4.07	39.1	10.4092	6.46	4.1	6.01	15.7	90.5	67.1	5.05	4.11	4.36	17.4	0.98	3.7	1.69	1.7	0.61	16	11	32.6	< 0,60	<1,5	1.78	4.54	0.14	0
0	1	0	0	29	52	160	20.3125	2	33	0	0	0	23.29	1	14	0	1	31.3	4.9	7.21	381	255	3.34	103	3.24272	9.17	1.71	5.22	15.9	< 9,0	14.6	4.25	3.7	4.6	18.5	0.87	4.9	2.2	2.4	0.58	16	< 5	17.7	< 0,60	2.67	2.12	6.72	0.15	0
0	1	0	0	25	47	155	19.563	2	44	0	0	0	14.97	0	10.66	0	1	89.6	6.47	21.4	1505	405	2.71	114	2.37719	15	4	6.28	20.5	< 9,0	14.9	5.09	5.99	9.18	58.1	2.08	4.2	2.07	1.9	0.61	17	9	23.7	< 0,60	1.83	0.32	2.98	0.12	0
0	1	0	0	31	90	169	31.5115	5	75	0	0	0	7.97	0	12.21	0	1	66.9	9.05	16.1	189	365	2.31	25.9	8.91892	9.93	4.72	5.51	15.9	13.6	13.8	4.87	3.78	8.52	25.5	1.84	5	1.5	2.9	1.26	21	24	40.4	2.06	2.29	0.58	2.92	0.05	0
0	1	0	0	26	56	164	20.8209	3	45	0	0	0	9	0	13	0	1	69.3	6.62	14.9	148	490	2.26	28.9	7.82007	11.4	1.66	5.58	19	< 9,0	52.1	4.98	5.12	8.29	82.3	1.83	4	2.36	1.4	0.42	20	14	24.5	< 0,60	2.13	0.62	5.38	0.05	0
0	0	1	0	27	88	154	37.1058	11	28	0	0	0	4.5	0	5.5	0	0	32.6	4.79	15.1	827	278	3.8	38.7	9.81912	15.2	3.28	5.95	16.4	95.4	229	5.09	6.26	21	92.1	4.75	4.6	1.55	2.5	1.09	36	63	39.2	2.82	2.2	0.57	4.88	0.07	1
0	1	0	0	21	61	164	22.68	3	26	0	0	0	7.8	0	11.2	0	1	30.6	8.48	21	369	175	1.92	20	9.6	14.8	1.12	4.57	12.1	< 9,0	14.4	4.6	5.21	5.85	36.4	1.2	4.6	1.45	2.8	0.91	29	22	18.8	0.87	1.63	0.32	4.1	0.07	0
0	1	0	0	26	93	170	32.1799	15	43	0	0	0	21.08	0	8.55	0	1	66.7	2.73	7.99	835	443	1.99	80.9	2.45983	8.18	1.25	4.8	16.3	< 9,0	14.5	4.44	8.43	6.47	92.1	1.28	3.9	1.43	2.2	0.63	20	16	45.3	< 0,60	2.39	0.7	3.95	0.09	1
0	0	0	1	24	53	158	21.2306	6	160	0	0	0	15.12	1	10.67	0	1	119	4.05	6.96	81.2	237	1.21	41	2.95122	5.28	2.07	4.8	15.8	< 9,0	15	4.71	4.33	6.25	52.7	1.31	5.1	2.18	2.5	0.91	18	17	16.7	0.82	2.5	0.75	1.29	0.02	0
0	1	0	0	21	130	175	42.449	4	33	0	0	0	3.47	0	8.23	0	1	27.1	5.17	11.1	237	477	2.54	67.7	3.75185	8.68	4.64	5.94	12.9	14.2	14	5.23	8.33	32.5	150	7.55	4.3	1.36	2.4	1.25	15	12	16.8	9.69	6.45	0.56	6.35	0.1	0
0	1	0	0	20	70	175	22.8571	4	95	0	0	0	16.07	0	12.77	0	1	65.7	5.68	12.9	136	377	2.31	13.7	16.8613	14.2	1.07	6.06	15.3	< 9,0	15.3	4.86	6.02	17.1	120	3.69	3	1.58	0.9	1.14	16	15	23	1.81	2.86	1.02	3.71	0.06	0
0	1	0	0	32	86	165	31.5886	4	33	3	2	1	6.08	0	7.58	0	1	43.3	3.84	3.25	193	165	1.68	51.9	3.23699	8.51	2.27	6.1	17.8	< 9,0	17.2	5.5	5.77	19	129	4.64	3.3	1.14	1.8	0.81	27	26	26.9	3.65	3.16	1.68	0	0.06	0
0	1	0	0	22	49	160	19.1406	6	21	0	0	0	7.23	0	5.56	0	1	27.5	5.07	7.21	135	189	1.99	33.2	5.99398	11.9	2.7	4.02	12.8	16.9	15.1	4.81	4.33	6.6	70.6	1.41	4.1	1.71	2	0.84	24	27	22.4	1.09	2.02	0.33	4.66	0.04	0
0	1	0	0	23	65	156	26.7094	0	28	0	0	0	10.84	1	6.15	0	1	30.9	8.72	40.1	1131	452	2.17	36.6	5.92896	9.72	2.61	5.08	12.7	< 9,0	33.7	4.51	4.58	22.9	86.2	4.59	4.4	1.32	2.8	0.68	19	26	28.1	5.48	3.46	1.1	4.97	0.26	0
0	1	0	0	21	93	170	32.1799	9	30	0	0	0	14.41	0	16.11	0	1	23.5	4.61	8.64	371	275	1.05	23.3	4.50644	5.94	1.13	4.86	16.4	15.4	17.2	4.16	4.99	5.9	35.2	1.09	3.1	1.2	1.6	0.57	25	22	16.1	1.09	2.67	1.1	6	0.06	1
0	1	0	0	21	93	165	34.1598	3	150	0	0	0	14.77	0	15.55	0	1	54.28	6.24	16.9	177	470	2.37	37.8	6.26984	10.9	3.18	6.6	15.8	10.3	15.8	4.58	3.44	14.2	21.9	2.89	4.6	1.34	2.7	1.15	25	38	23.6	1.27	2.31	0.42	5.31	0.12	0
0	0	0	1	25	56	169	19.6072	5	160	0	0	0	15.32	0	9.67	0	1	118	2.14	2.5	81.2	133	0.99	45.5	2.17582	7.15	1.84	3.34	14.8	< 9,0	14.2	4.14	4.03	4.85	93	0.89	4.2	1.71	2.2	0.52	26	20	37.3	< 0,60	< 1,5	0.59	3.31	0.05	0
0	1	0	0	30	48	164	17.8465	1	21	0	0	0	10.25	0	10.95	0	1	28.9	5.18	9.56	419	262	1.95	70.6	2.76204	4.08	2.64	4.95	20.9	16.1	17.9	4.51	4.04	6.4	93	1.28	3.8	1.72	1.9	0.51	16	13	13.8	< 0,60	6.03	0.89	3.51	0.06	0
0	0	0	1	33	61	164	22.68	4	28	0	0	0	18.76	1	10.12	0	1	44.3	3.42	8.27	436	54	1.07	117	0.91453	3.69	2.17	4.46	18.9	> 600	187	4.11	3.87	2.88	26.6	0.53	4.5	1.82	2.4	0.56	23	18	45.9	< 0,60	< 1,5	0.65	7.17	0.06	0
0	0	0	1	23	63	164	23.4236	7	60	0	0	0	9.52	1	9.16	0	1	48.7	6.43	8.84	257	217	1.29	97.5	1.32308	5.04	1.89	5.02	15.5	129	313	4.29	4.08	7.58	26.8	1.45	5.2	2.05	2.8	0.67	26	18	17.9	< 0,60	< 1,5	0.27	4.72	0.08	0
0	1	0	0	30	62	160	24.2187	7	45	0	0	0	17.6	0	10.56	0	1	30.6	3.49	7.83	715	489	1.81	58.1	3.11532	9.72	2.61	4.95	15.7	< 9,0	15	4.99	4.98	11	41.9	2.44	4.6	1.55	2.7	0.76	20	11	19.4	< 0,60	2.26	0.38	3.83	0.08	0
1	0	0	0	30	50	167	17.9282	2	364	0	0	0	20.15	1	6.05	0	0	15.9	2.93	1.73	127	246	1.39	61.9	2.24556	11.3	1.5	3.24	12.1	< 9,0	14.6	4.89	6.5	3.65	112	0.79	5.3	2.38	2.6	0.64	17	14	23.8	< 0,60	1.69	0.98	4.79	0.12	0
0	1	0	0	27	57	160	22.2656	4	77	0	0	0	11.44	0	18.21	0	1	89.6	5.89	15.5	268	496	2.49	51.3	4.8538	5.24	1.66	4.34	14.3	14.4	14.5	4.19	3.69	5.9	22.6	1.1	4.2	1.81	2.2	0.48	20	8	15.3	0.72	1.86	1.07	3.19	0.38	0
0	0	0	1	18	49	168	17.36	1	180	0	0	0	5.88	0	10.26	0	0	42.9	2.92	2.46	51	219	1.19	100	1.19	10.4	3.75	3.28	13	< 9,0	15.6	4.16	5.22	5.19	41.8	0.96	4.6	1.7	2.6	0.5	14	18	34	< 0,60	1.56	0.42	5.41	0.06	0
0	0	1	0	32	65	165	23.8751	8	29	0	0	0	8.96	0	10.82	1	0	22	3.33	3.63	660	395	1.64	71.6	2.2905	7.32	0.24	5.95	20.3	13.9	306	4.62	5.41	12.1	31.7	2.48	5.2	2.27	2.7	0.61	16	15	35.3	< 0,60	1.9	0.6	5.45	0.14	1
0	1	0	0	31	57	164	21.1927	6	28	0	0	0	5.63	0	19.12	1	1	28.4	2.5	7.47	1129	456	2.34	66.9	3.49776	14.5	1.58	5.39	21.5	< 9,0	29.8	5.1	4.67	8.54	36.2	1.94	4.1	1.69	2	0.9	17	16	22.5	< 0,60	<1,5	0.36	3.4	0.12	0
0	1	0	0	24	47	163	17.6898	3	64	0	0	0	19.53	0	10.86	0	1	42.3	6.17	7	141	476	1.71	64.4	2.65528	8.31	1.16	5.35	17.5	< 9,0	15.7	4.9	5.9	6.8	56.7	1.48	4.1	1.53	2.4	0.38	15	13	9.18	< 0,60	3.74	0.45	4.75	0.07	0
0	1	0	0	22	55	163	20.7008	0	105	0	0	0	15.37	0	16.22	0	1	101	8.12	28	196	300	1.91	71.2	2.68258	7.6	2.02	5.45	15	< 9,0	14.3	4.63	5.17	7.81	39.8	1.61	4.1	1.7	2.2	0.38	36	35	14	< 0,60	< 1,5	0.37	6.22	0.12	0
0	0	0	1	26	60	173	20.0474	1	364	0	0	0	13.38	0	15.27	0	1	34.9	5.1	6.32	148	121	1.39	74.7	1.86078	4.49	2.47	4	12.2	10.8	92.4	4.55	3.68	5.48	43.5	1.11	4.5	1.91	2.2	0.9	20	16	12.9	< 0,60	2.01	0.28	5.16	0.09	0
0	0	0	1	19	50	157	20.2848	1	101	0	0	0	11.64	0	5.38	0	1	34.7	3.72	10.6	295	234	1.2	72.8	1.64835	7.1	1.7	6.59	15.6	38.6	20.2	5.33	3.98	5.11	16.2	1.21	4.1	1.05	2.4	1.4	22	25	24.9	< 0,60	2.06	1.27	6.06	0.08	0
0	0	1	0	28	95	172	32.112	15	130	0	0	0	9.4	0	6.7	0	0	65.2	4.62	9.3	183	237	2.74	35.8	7.65363	8.75	2.97	5.62	20	17	19.5	4.6	7.01	40.9	65.3	8.36	4.5	1.31	2.5	1.5	37	55	61.3	3.39	3.34	0.49	7.07	0.06	1
0	1	0	0	26	73	172	24.6755	1	31	0	0	0	16.01	0	19.95	0	1	28.6	3.86	17.1	410	294	2.35	78.8	2.98223	5.39	1.47	5.28	19.7	212	225	4.81	4.78	8.12	26.8	1.74	3.5	1.62	1.6	0.57	25	16	27.8	< 0,60	2.13	1.4	2.8	0.08	0
0	0	1	0	25	54	164	20.0773	0	40	0	0	0	18.53	1	7.27	0	0	20.7	7.32	30.8	1306	392	3.16	39.1	8.08184	14.1	1.09	5.33	16.6	< 9,0	16.5	4.79	5.3	5.15	24.4	1.1	3.4	1.61	1.6	0.41	17	12	16.2	< 0,60	1.67	0.53	3.83	0.09	0
0	1	0	0	24	46.5	162	17.7183	3	74	0	0	0	10.84	0	4.65	0	1	12.9	4.26	25	812	334	2.01	53	3.79245	9.11	2.11	5.01	15.9	17.6	18.7	4.63	5.21	5.47	51.4	1.13	3.6	1.88	1.5	0.5	23	22	28	< 0,60	< 1,5	0.27	3.19	0.04	0
0	1	0	0	23	66	175	21.551	8	112	0	0	0	10.19	0	5.81	0	1	48.57	6.08	26.9	247	218	2.77	44.8	6.18304	8.53	1.07	6.28	16.6	12.1	297	4.71	5.2	5.17	34.1	1.08	5	2.11	2.7	0.53	33	25	38.2	< 0,60	38.1	0.14	4.6	0.26	1
0	1	0	0	24	57	172	19.2672	10	52	0	0	0	9.67	0	13.37	1	1	47.3	6.14	22.6	237	372	1.82	40.4	4.50495	12.3	2.53	5.25	14.1	< 9,0	16.5	5.11	4.93	6.85	49.3	1.56	4.3	1.95	2	0.72	18	13	46.7	< 0,60	1.69	0.38	2.62	0.07	1
0	0	0	1	25	60	168	21.2585	2	27	0	0	0	9	0	11.42	1	1	15.3	5.08	4.3	186	407	1.14	90	1.26667	8.73	2.08	5.37	16.5	20	243	4.23	2.97	5.58	14.4	1.05	5.5	2.5	2.8	0.49	21	15	16.4	< 0,60	1.59	0.6	2.17	0.08	0
0	0	0	1	26	46	163	17.3134	5	38	0	0	0	8.74	0	18.49	1	1	63.1	4.45	11.5	1587	255	1.15	128	0.898437	5.1	1.73	5.75	17.5	9.42	18.4	3.74	3.52	5.3	18.3	0.88	4	2.38	1.4	0.52	25	15	13.8	< 0,60	< 1,5	0.89	3.56	0.09	0
0	1	0	0	27	63	166	22.8625	0	38	0	0	0	12.65	0	22.63	1	1	50.8	7.12	70.2	804	337	2.51	57.2	4.38811	13	1.85	5.69	14.8	24.8	142	4.75	2.72	10.8	21.3	2.28	4.7	2.02	2.4	0.48	15	14	19.4	1.01	2.11	0.64	4.66	0.15	0
0	0	0	1	27	56	173	18.7109	6	364	0	0	0	17.37	0	16.26	0	1	105	2.77	2.16	64.9	156	0.84	39.1	2.14834	5.47	1.06	3.88	13.7	13	22.5	3.66	4.55	5.08	85.2	0.83	5.7	2.36	3.1	0.49	33	24	33.4	< 0,60	< 1,5	0.5	7.1	0.25	0
0	0	0	1	22	115	168	40.7455	6	55	0	0	0	6.91	0	6.01	0	1	25.4	3.53	3.22	128	432	1.04	26.3	3.95437	8.68	3.63	6.26	14.5	13	17.8	5.98	6.84	25.8	130	6.86	3.8	1.09	2.3	0.78	27	42	14.4	2.32	2.94	0.95	6.63	0.08	0
0	1	0	0	32	59	154	24.8777	1	75	1	1	0	13.43	0	12.69	0	1	133	5.4	13.4	232	163	2.18	37.1	5.87601	7.48	1.2	5.9	16.7	< 9,0	18.2	4.65	6.33	9.82	115	2.03	5.1	1.86	3	0.56	21	21	36.3	1.67	1.82	0.18	5.44	0.07	0
0	1	0	0	19	55	168	19.487	1	364	0	0	0	15.09	0	5.64	0	1	87.3	5.89	19.5	222	197	1.97	41.3	4.76998	8.56	1.97	6.14	13.3	13.5	15.9	4.42	3.48	4.24	35.2	0.83	5.2	1.85	2.8	1.08	18	11	23.8	< 0,60	< 1,5	0.51	6.28	0.04	0
17	82	23	36
0.107595	0.518987	0.14557	0.227848
[truncated: 6 more columns]
